# Supplementary material for: Does Cognitive Training Reduce Falls across Ten Years?: Data from the ACTIVE Trial
Source: Int J Environ Res Public Health. 2023 Mar 11;20(6):4941. doi: 10.3390/ijerph20064941 (PMC10048914; doi:10.3390/ijerph20064941)
Supplement: Supplementary file 1 [file ijerph-20-04941-s001.zip]

Archive with 1 entries (1 files):
- ijerph-2244590-supplementary.pdf
